# Supplementary material for: Production and Characterization of Recombinant Single-Chain Variable Fragment (scFv) Antibody Against Fasciola gigantica Saposin-like Protein 2
Source: Int J Mol Sci. 2026 May 16;27(10):4474. doi: 10.3390/ijms27104474 (PMC13208075; doi:10.3390/ijms27104474)
Supplement: Supplementary file 1 [file ijms-27-04474-s001.zip]

Archive with 1 entries (1 files):
- ijms-4229548-supplementary.pdf
